# Supplementary material for: Comparison of Multiple Bioactive Constituents in the Flower and the Caulis of Lonicera japonica Based on UFLC-QTRAP-MS/MS Combined with Multivariate Statistical Analysis
Source: Molecules. 2019 May 20;24(10):1936. doi: 10.3390/molecules24101936 (PMC6572465; doi:10.3390/molecules24101936)
Supplement: Supplementary file 1 [file molecules-24-01936-s001.zip › Table S1.xlsx]

## Sheet: Sheet1
Table S1, Contents of 50 constituents in samples of LJF and LF
Compound No.	Lonicerae Japonicae Caulis																Lonicerae Japonicae Flos
	S1	S2	S3	S4	S5	S6	S7	S8	S9	S10	S11	S12	S13	S14	S15	S16	S17	S18	S19	S20	S21	S22	S23	S24	S25	S26	S27	S28	S29	S30	S31	S32	S33	S34	S35	S36	S37	S38	S39	S40	S41	S42	S43	S44
1	1238.43	1936.47	414.902	312.157	593.725	496.471	403.922	199.216	1058.04	1442.35	1277.65	181.961	472.157	614.902	580.392	218.039	32203.1	32360	31183.5	31654.1	23497.3	25928.6	23811	23967.8	31732.5	21928.6	26399.2	21144.3	23418.8	24360	24830.6	17379.6	27654.1	22007.1	28987.5	31654.1	29065.9	23183.5	15889.4	30791.4	15889.4	24281.6	33379.6	25771.8
2	0	555.482	66.4452	7.97342	135.548	0	89.0365	0	407.973	0	465.116	0	0	0	0	0	212.625	534.219	427.907	1093.69	350.831	396.013	152.824	466.445	233.887	183.389	357.475	216.611	0	231.229	405.316	362.791	245.847	0	770.764	528.904	409.302	478.405	0	407.973	0	291.03	811.96	358.804
3	121.242	71.5528	16.7288	9.44099	19.8758	0	14.5756	116.77	60.1242	21.2008	258.385	34.9482	36.9358	24.5135	31.47	37.1014	473.706	311.387	521.739	1041.82	331.263	503.52	523.395	390.89	329.607	448.861	384.265	382.609	389.234	486.957	427.329	326.294	243.478	347.826	579.71	332.919	261.698	210.352	226.915	477.019	135.818	599.586	289.855	167.288
4	1971.46	2414.37	342.394	804.678	205.37	638.588	1999.14	403.294	595.682	944.471	3300.18	983.225	2428.21	1888.42	1459.35	579.073	9.38408	19.3495	5.55017	13.8131	0.66436	0	0	46.4775	22.9481	0	31.1142	3.10035	0	19.9031	34.5744	16.0277	7.72318	0.678201	10.9066	6.06228	11.045	8.27682	16.9965	1.7301	34.8512	7.72318	67.2388	38.7266
5	3.99917	4.52534	3.99173	3.99504	4.14643	3.75843	4.27384	4.07611	4.3243	4.00331	4.6908	3.90155	4.04716	4.07777	4.05791	3.99504	10.06	5.63392	7.13133	7.68563	7.4788	12.6577	10.3992	9.00931	7.12306	5.84902	5.17063	5.22027	5.34436	5.46846	5.72492	5.76629	5.31954	5.48501	6.82523	6.14685	6.37849	6.28749	5.38573	6.04757	4.58325	6.03102	7.21406	5.42709
6	22080.9	30696.3	12708.2	3458.46	11193.4	3818.22	4641.89	18009.9	22459.6	2824.14	20755.5	20660.8	11098.7	10625.3	18862	7349.59	41962.6	50199.3	43288	44045.4	40542.5	44234.8	43288	39217	75477.4	34672.7	42436	64116.4	58720	44329.5	51051.4	44424.1	36944.9	32873.8	56447.8	29938.9	56637.2	27856.1	44329.5	32400.5	49820.6	46128.3	50199.3	42436
7	382.609	1669.57	535.652	1328.7	222.609	0	1725.22	0	820.87	0	2337.39	925.217	1057.39	104.348	1147.83	0	34831.3	31770.4	14379.1	13057.4	20013.9	10066.1	9440	10553	24813.9	22518.3	13683.5	3902.61	10761.7	15561.7	10413.9	4285.22	4173.91	11248.7	31005.2	16744.3	31074.8	26622.6	15631.3	21544.3	7770.43	19596.5	25857.4	14170.4
8	261.777	243.554	197.995	105.057	94.123	39.5444	60.0456	514.169	445.831	93.2118	266.333	164.282	182.506	184.328	216.219	157.904	2189.79	2517.81	2080.46	1570.21	2116.9	1351.53	3747.88	2772.94	1096.4	1843.55	4804.83	1542.87	3173.85	4668.15	5679.54	373.85	1342.41	417.585	1962	2390.25	1014.4	1342.41	1624.87	2718.27	2362.92	4157.9	950.615	1050.84
9	1722.41	2156.14	1545.7	1336.87	1253.33	1497.51	1426.83	1841.29	2037.27	1603.53	1760.96	1054.14	1397.91	1632.45	1176.22	1163.37	250.602	256.707	273.414	295.904	279.839	233.574	289.478	228.434	421.205	443.695	260.562	340.884	253.494	324.819	266.988	373.012	324.819	350.522	514.378	366.586	246.104	289.478	152.61	262.169	200.482	183.775	244.177	209.478
10	3620.17	5596.64	2537.82	635.294	2147.9	480.672	648.739	3586.55	4534.45	534.454	2981.51	3559.66	1415.13	1388.24	2625.21	1260.5	19963	18685.7	17879	18484	19223.5	7862.18	15660.5	8668.91	20904.2	22114.3	12971.4	19156.3	16870.6	17610.1	10013.4	9273.95	22047.1	22383.2	11761.3	23996.6	13307.6	21576.5	7526.05	21307.6	9878.99	7996.64	10551.3	9072.27
11	40.3263	24.6656	0	16.1827	10.571	16.9657	7.43883	7.56933	3.78467	8.74388	12.6591	7.17781	13.0506	11.7455	17.3573	4.69821	0	0	136.378	3.00163	0	0	0	2.87113	8.87439	0	3.13214	0	0	0	0	30.2773	29.3638	28.3197	16.7047	6.9168	8.87439	1.04405	8.61338	4.04568	0	0	25.4486	4.17618
12	32.1322	86.0826	123.769	28.8926	9.12397	5.22314	51.7025	35.3719	67.5702	19.3719	115.835	16.8595	45.7521	26.314	20.4959	20.7603	0	0	0	2.97521	0	0	19.7025	0	0	1.91736	0	0	1.58678	1.91736	6.94215	2.57851	0	0.0661157	18.314	4.09917	0	0.0661157	9.12397	6.61157	0	0	9.52066	4.42975
13	0	0	0	0	0	0	0	0	0	0	0	0	0	0	0	0	225.92	190.72	635.52	453.12	411.52	501.12	891.52	238.72	453.12	411.52	635.52	971.52	245.12	565.12	939.52	283.52	725.12	430.72	366.72	680.32	456.32	846.72	926.72	273.92	1137.92	776.32	939.52	392.32
14	0	0	0	0	0	0	0	0	0	0	0	0	0	0	0	0	211.667	121.296	489.444	535.741	489.444	678.333	500.556	191.296	704.259	211.667	585.741	226.481	456.111	491.296	291.296	465.37	354.259	261.667	695	326.481	446.852	213.519	311.667	550.556	250.556	433.889	350.556	356.111
15	247.477	0	166.729	0	0	28.4112	0	41.8692	82.9907	0	62.0561	223.551	367.85	483.738	527.103	47.1028	205.607	133.084	1178.32	998.879	503.178	616.822	819.439	729.72	1006.36	246.729	455.327	424.673	492.71	518.879	834.393	1746.54	195.888	819.439	811.963	1140.93	1066.17	571.215	477.009	774.579	669.907	560	946.542	614.579
16	57.44	6.72	19.92	0	6.64	17.04	0	9.52	20	0.24	12.4	72.24	97.84	106.64	132.24	18.08	42.8	48.72	227.44	225.04	94.64	107.44	142.64	127.44	177.84	60	91.44	66.64	90.64	100.24	133.04	302.64	61.04	159.44	159.44	161.84	146.64	211.44	73.04	306.64	97.84	98.64	137.84	78.64
17	1.66133	2.16504	4.08356	1.14281	1.33541	1.20948	4.17244	2.55022	7.19467	1.31319	1.39467	3.8317	2.89837	3.27615	3.63911	2.15763	9.58726	5.15763	22.0317	39.2169	12.328	12.9947	13.8095	13.4391	7.66133	6.74281	8.99467	7.51319	8.40207	12.1058	14.1799	27.291	12.0317	13.2169	11.6613	12.7724	9.88356	10.4761	13.365	39.0687	8.99467	15.0687	16.8465	18.1058
18	2.15861	1.8873	3.29252	3.54991	2.42296	3.9673	2.96557	2.8473	2.20035	1.86643	1.76209	3.81426	3.31339	4.03687	4.48209	2.77774	2.24209	1.78296	1.47687	1.90817	2.31861	2.72904	2.736	1.2	1.78296	2.18643	2.03339	1.85252	1.62296	1.34887	1.96383	3.73078	1.17009	1.01565	1.12	1.8247	1.68557	1.11235	1.13878	0.997565	1.01357	2.26991	1.46296	1.02191
19	4.4424	4.29493	5.92811	6.21935	4.80737	5.23871	5.54839	4.83318	4.89217	4.29124	4.29862	5.44516	5.14654	5.61475	5.94654	4.70783	4.37235	4.53456	4.9106	4.65253	4.51613	4.87005	4.58986	5.047	4.60092	4.63041	4.94009	4.65253	4.89585	5.0765	5.64055	6.55115	4.67834	5.4894	5.30507	5.00276	5.2977	4.46083	5.41935	5.9871	4.68203	4.6894	5.43779	5.59631
20	1.2733	2.74346	2.62199	1.72147	5.10995	0.129843	0.301571	2.86492	0.217801	4.23037	7.32984	5.27749	2.62199	1.68796	3.68586	3.51832	0	2.16963	0.372775	0.0963351	0.372775	0	0.335079	0.787435	1.87644	4.23037	4.02094	2.34555	0.113089	0.234555	1.31937	1.01361	1.06387	0	4.48168	0	4.52356	1.52042	1.2733	1.72147	3.72775	0	1.72147	0
21	10.2009	0	5.99816	0	0	1.353	0	2.82765	8.5788	0	1.16866	6.29309	11.4544	16.9106	20.6341	1.61106	6.44055	10.7171	35.8599	27.8968	18.6065	40.6525	35.8599	25.1687	39.5465	11.6018	31.3253	11.9705	23.2885	31.7309	31.2147	59.0857	22.5143	36.9659	43.2332	39.9152	41.7585	27.0488	17.3161	68.671	24.1364	33.5742	22.7724	16.0627
22	25.3333	12.6486	34.1982	8.32432	1.6	8.46847	9.69369	16.973	107.207	13.9459	1.26847	10.1982	18.3423	23.027	30.2342	16.1802	649.189	303.964	1193.33	1150.09	505.766	429.369	657.838	394.775	123.784	301.802	262.162	418.559	489.91	384.685	495.676	431.171	140.36	314.775	396.216	444.505	314.054	132.432	171.351	847.387	108.649	280.901	208.829	173.514
23	2.27476	6.8754	201.636	49.8147	13.7764	0	49.3035	42.6581	68.984	0	5.34185	74.0958	36.524	27.8339	33.9681	48.5367	500.677	132.115	362.658	820.166	339.655	1091.09	475.118	291.093	712.818	360.102	684.703	490.454	421.444	357.546	406.109	528.792	539.016	518.569	1024.64	572.243	666.812	661.7	1170.33	306.428	807.387	470.006	751.157	781.827
24	0	0	0	0	0	0	0	0	0	0	0	0	0	0	0	0	192.148	128.961	469.284	498.845	419.4	626.328	460.046	186.605	628.176	190.3	587.529	208.776	424.942	472.979	277.136	400.924	328.868	229.099	689.145	317.783	452.656	216.166	303.002	502.54	249.423	367.667	334.411	338.106
25	6107.51	6359.66	1607.79	1791.17	1346.48	3884.01	1885.16	2077.71	1873.7	1983.72	6130.43	3058.8	2554.5	2508.65	2148.77	2760.8	1550.49	2577.42	314.957	608.367	1688.02	2852.49	1186.02	1273.12	3219.26	3219.26	562.521	2371.12	858.223	1564.24	640.458	3723.55	569.398	2531.58	2577.42	4686.3	5167.68	2508.65	2829.57	2485.73	839.885	1958.51	2554.5	2829.57
26	2187.45	2673.5	2896.81	986.798	1061.67	1937.87	1307.32	3343.45	3527.36	2253.14	5602.89	1872.18	2187.45	2476.45	2371.36	1714.55	19001.9	17688.3	5773.66	6496.16	18213.7	16243.3	21103.7	11685	15849.2	23205.5	20972.3	16637.4	19001.9	24387.8	21891.9	9464.96	6640.66	6417.34	14666.9	12328.7	24781.9	14798.3	19133.3	15455.1	19396	22023.3	19790.1	18607.8
27	21525.1	18993.4	9636.46	6699.75	7044.05	3175.7	8603.54	17312.4	21930.1	15327.6	23955.4	16461.8	11803.5	11540.3	13808.6	11398.5	899.241	2790.89	800	1879.49	9535.19	6942.78	4471.9	2932.66	1312.41	3540.25	611.646	370.633	532.658	2790.89	2163.04	8401.01	19216.2	0	1346.84	0	2406.08	844.557	20.2532	109.367	198.481	1038.99	889.114	176.203
28	904.075	1752.98	377.429	78.9969	284.639	146.708	537.931	1502.19	2066.46	312.226	643.26	655.799	344.828	309.718	1082.13	723.511	9865.83	3709.09	4448.9	10003.8	12060.2	15132.3	3884.64	2881.5	8636.99	3784.33	11596.2	3383.07	12185.6	11571.2	10229.5	8662.07	5640.13	9075.86	0	0	6655.8	7947.34	8210.66	3984.95	7458.31	6003.76	9013.17	6492.79
29	1602.16	7854.41	1749.91	779.099	2002.16	6441.8	2030.99	1014.77	1375.14	2715.68	6225.59	2686.85	9223.78	1160.72	1526.49	6722.88	670.991	505.946	2643.6	1649.01	687.568	716.396	1043.6	228.468	978.739	312.793	322.162	1115.68	543.423	433.153	1317.48	2867.03	1908.47	1807.57	1699.46	4113.87	3840	3011.17	485.045	2686.85	286.126	447.568	430.991	515.315
30	0	0	0	0	0	0	0	0	0	0	0	0	0	0	0	0	10060.8	11753.1	8214.62	22137.7	22522.3	13599.2	13137.7	13599.2	5914.62	15676.2	13599.2	10906.9	15983.8	13906.9	11060.8	860.769	1730	1576.15	2437.69	3537.69	4499.23	4114.62	3260.77	3906.92	8060.77	11368.5	9291.54	2999.23
31	24.3916	104.727	96.8951	70.6014	47.6643	12.5315	28.3636	40.2238	49.9021	18.3497	15.7203	24.4476	23.8881	8.05594	22.3776	26.6294	158.993	242.35	98.014	249.622	459.972	541.65	890.741	1338.29	383.888	268.643	1511.72	378.853	204.867	411.301	924.308	868.364	1153.68	1528.5	1858.57	2043.19	2731.3	401.79	1948.08	1584.45	2636.2	2462.77	1315.92	1645.99
32	236.353	407.293	689.915	108.718	382.222	15.9544	245.47	890.484	967.977	245.47	275.1	325.242	473.39	361.709	332.08	327.521	838.063	895.043	0	0	138.348	11.6239	12.9915	179.373	11.8519	71.1111	193.048	138.348	1266.55	147.464	83.8746	56.0684	104.16	243.191	332.08	297.892	384.501	3921.82	2463.13	3169.69	3762.28	3010.14	1642.62	2508.72
33	333.831	1197.56	750.102	614.508	364.113	107.842	327.955	160.723	78.4633	36.4294	28.0678	46.3729	25.7627	37.3333	60.8362	44.565	7669.88	10472.1	15579.5	13681.2	15082.3	14946.7	6313.94	5681.18	16664.2	15353.5	3737.67	16212.2	11014.5	18698.1	12234.8	4429.2	296.316	189.65	127.729	1184	930.893	2056.32	10426.9	15127.5	12008.9	11330.9	12234.8	11782.9
34	59.7484	150.063	47.7987	28.805	45.0314	0	69.5597	102.264	3.6478	0	4.40252	36.8553	11.5723	15.4717	123.648	99.7484	506.038	772.704	199.119	173.962	316.101	385.283	348.805	303.522	458.239	425.535	259.497	604.151	741.258	719.874	430.566	192.83	84.4025	97.4843	116.101	230.566	250.692	238.113	156.352	121.132	173.962	343.774	102.264	205.409
35	52.9371	54.4	61.0286	50.6057	57.6	48.0457	46.4457	53.5771	54.9486	44.7726	53.3943	61.4857	51.4743	50.1943	41.6	51.9314	68.8457	84.8914	101.486	126.171	162.286	148.571	227.2	282.057	114.743	105.143	351.086	118.4	78.9943	142.171	41.6	183.771	617.6	869.029	1019.89	364.343	406.4	95.5429	193.829	165.943	192	256.914	177.829	188.8
36	0	18.6408	5.12621	0	0	0	0	23.1456	13.5146	0	0	5.43689	10.0971	12.7379	5.28155	4.97087	119.146	159.689	61.9806	118.214	137.942	159.689	158.136	175.223	110.913	92.4272	164.35	144.155	193.864	179.883	198.524	127.068	49.7087	42.4078	33.3981	144.155	299.495	141.049	136.388	201.631	130.175	226.485	108.893	80.7767
37	0	0	0	0	0	0	0	7.55187	0.829876	0	0	0	0	0	0	0	84.4813	154.191	43.8174	60.4149	112.697	128.465	134.274	184.066	82.8216	77.0124	116.846	96.9295	169.129	170.788	189.046	108.548	10.1245	16.0996	11.2863	105.228	100.249	108.548	56.2656	67.0539	161.66	115.187	50.4564	110.207
38	183.273	305.697	355.394	159.03	471.758	142.061	161.455	363.879	400.242	121.455	64.4848	136	133.576	104.485	68.9697	105.697	299.636	242.667	225.697	252.364	230.545	299.636	224.485	378.424	429.333	352.97	396.606	306.909	183.273	201.455	245.091	252.364	332.364	388.121	512.97	483.879	657.212	1032.97	1094.79	1171.15	1680.24	1449.94	1619.64	1316.61
39	269.268	635.122	1044.88	308.293	251.707	166.927	315.122	1235.12	737.561	244.878	259.024	397.073	442.439	320	274.146	273.659	261.951	388.293	352.195	460.976	460.488	487.805	578.537	986.341	287.317	320.976	1079.02	458.537	353.659	475.61	776.585	436.098	1381.46	1791.22	2474.15	1205.85	1557.07	1488.78	1630.24	1747.32	4898.54	2913.17	1176.59	2357.07
40	174.483	534.828	841.724	224.138	166.207	93.3103	215.862	1052.07	662.414	176.897	188.276	328.621	368.621	246.207	187.241	212.759	193.103	285.172	343.448	510.69	352.414	392.069	479.655	824.483	220.69	240.69	955.517	350.345	286.207	390	638.276	374.828	1258.97	1590	2007.24	1062.41	1248.62	1403.79	1393.45	1479.66	3655.52	2338.28	965.862	1917.59
41	0	0	0	0	0	0	0	12.4895	4.38819	1.23769	12.3769	6.75105	12.827	14.4023	18.6779	8.88889	113.08	114.205	135.584	178.34	122.082	127.707	97.3277	82.3629	127.707	126.582	64.8101	129.958	91.4768	135.584	127.707	72.0113	57.9466	50.5204	27.5668	63.2349	51.308	41.0689	6.30098	14.0647	15.5274	12.1519	13.052	11.9269
42	0	3.2	0	0	0	0	0	14.4	2.21176	0	0	2.25882	3.2	2.11765	4.89412	3.90588	57.1765	201.176	119.765	65.6471	66.1176	160.235	149.882	179.059	19.7176	22.4471	116.471	310.824	149.412	391.294	204.471	61.4118	16.8	21.3176	17.8353	98.5882	79.7647	82.5882	61.8824	83.5294	112.706	90.1176	59.0588	65.6471
43	39.0214	112.416	70.8257	18.9602	393.761	127.095	21.0398	317.92	464.709	305.688	56.5138	62.1407	89.052	72.2936	62.63	193.15	65.1988	86.8502	72.5382	67.156	101.407	125.872	97.1254	149.113	144.22	78.0428	81.3456	95.1682	89.419	135.657	156.453	134.434	81.7125	52.3547	14.1896	73.2722	41.9572	47.5841	26.2997	23.4862	59.9388	32.4159	15.2905	24.7095
44	0.625424	0.442712	1.17966	0.484068	0.527119	0.905085	0.480678	3.43051	0.672881	0.583051	0.955932	1.09831	1.49831	1.80847	3.6	2.22712	4.6678	6.54915	0.866102	0.683051	2.85424	2.85424	3.6678	4.54915	4.34576	2.34576	4.87119	2.22712	7.6678	3.93898	5.85424	2.5322	1.75254	2.39661	1.25593	3.80339	4.98983	10.4644	1.31525	1.66441	1.66441	1.64915	2.49831	1.49322
45	95.7027	78.885	54.2625	49.4309	92.9152	31.8699	47.5726	57.7003	68.5714	63.8328	78.4204	60.3949	94.7735	91.9861	96.6318	59.0941	341.928	427.41	111.498	62.2532	319.628	348.432	504.53	480.372	496.167	411.614	350.29	339.141	373.519	406.039	401.394	291.754	530.546	516.609	589.082	514.75	507.317	442.276	119.861	128.223	228.571	209.059	157.027	297.329
46	6.54545	12.5	1.71212	0	14.0152	3.27273	2.68182	5.57576	12.9545	8.81818	4.48485	0.19697	1.10606	1.95455	1.13636	2.60606	91.4394	56.8939	128.106	25.5303	60.9848	60.9848	68.8636	94.0152	107.348	78.5606	82.9545	70.5303	68.4091	66.2879	81.2879	57.0455	64.3182	69.9242	45.0758	92.197	109.47	84.1667	35.6818	75.2273	101.288	47.3485	67.6515	62.5
47	3.18296	2.09273	0.200501	3.59649	1.02757	0.651629	0.776942	2.10526	5.37594	2.41855	1.81704	3.15789	1.30326	0	1.2406	3.89724	31.5539	19.1479	39.8246	8.82206	25.4135	22.2807	21.0276	32.807	36.5664	29.9248	27.5439	24.0351	23.7845	29.5489	23.1579	20.401	22.1554	23.6591	14.7619	33.8095	42.4561	26.6667	12.5063	29.1729	31.8045	13.3835	25.7895	26.2907
Contents of 47 compounds in samples of LJC and LJF ( μg/g, mean±SD，n = 3).
Compound No.	Lonicerae Japonicae Caulis																Lonicerae Japonicae Flos
	S1	S2	S3	S4	S5	S6	S7	S8	S9	S10	S11	S12	S13	S14	S15	S16	S17	S18	S19	S20	S21	S22	S23	S24	S25	S26	S27	S28	S29	S30	S31	S32	S33	S34	S35	S36	S37	S38	S39	S40	S41	S42	S43	S44
1	1238.4±69.1	1936.5±73.1	414.9±13.9	312.2±11.3	593.7±13.5	496.5±10.2	403.9±13.8	199.2±6.9	1058±58.5	1442.4±50.1	1277.6±66.1	182±4.8	472.2±14.7	614.9±16.4	580.4±11.2	218±10	32203.1±1300	32360±1034	31183.5±994.1	31654.1±1022.2	23497.3±844.1	25928.6±810.6	23811±810.1	23967.8±822.4	31732.5±1334.3	21928.6±506.2	26399.2±774.9	21144.3±955.5	23418.8±876.1	24360±874.1	24830.6±754.3	17379.6±895.1	27654.1±876.2	22007.1±994.1	28987.5±882.1	31654.1±1124.9	29065.9±980.4	23183.5±850.1	15889.4±775.6	30791.4±1233.1	15889.4±765.3	24281.6±1003.1	33379.6±1235.6	25771.8±844.1
2	0±0	555.5±24.8	66.4±2.8	8±0.6	135.5±9.9	0±0	89±7.3	0±0	408±17.3	0±0	465.1±13.2	0±0	0±0	0±0	0±0	0±0	212.6±12.3	534.2±16.5	427.9±10	1093.7±40.1	350.8±11.1	396±13.3	152.8±5.4	466.4±20.2	233.9±10.3	183.4±8.4	357.5±13.4	216.6±7.3	0±0	231.2±8.2	405.3±10.2	362.8±14.1	245.8±8.1	0±0	770.8±15.1	528.9±13.1	409.3±11.2	478.4±11.1	0±0	408±13.4	0±0	291±9.3	812±18.4	358.8±12.4
3	121.2±9	71.6±6	16.7±1.3	9.4±1.8	19.9±3.2	0±0	14.6±1.9	116.8±5.2	60.1±3.2	21.2±2	258.4±4.8	34.9±5	36.9±0.9	24.5±1	31.5±1	37.1±1	473.7±8.1	311.4±9.1	521.7±10	1041.8±18	331.3±8.3	503.5±11.1	523.4±11.1	390.9±10.1	329.6±8.1	448.9±10.1	384.3±10.9	382.6±7.4	389.2±8.2	487±13.1	427.3±14.2	326.3±10.1	243.5±5.4	347.8±8.4	579.7±14.2	332.9±9	261.7±6.3	210.4±9.1	226.9±9.2	477±7.2	135.8±5.2	599.6±7.1	289.9±8.1	167.3±6.3
4	1971.5±40.5	2414.4±32.5	342.4±16.2	804.7±20.1	205.4±7.2	638.6±160.1	1999.1±36.1	403.3±14.3	595.7±13.2	944.5±23.5	3300.2±55.6	983.2±21.1	2428.2±42.2	1888.4±36.5	1459.3±32.7	579.1±21.3	9.4±1.2	19.3±4.1	5.6±1.2	13.8±2.6	0.7±0	0±0	0±0	46.5±1.3	22.9±2.1	0±0	31.1±2.1	3.1±0.8	0±0	19.9±2.5	34.6±4.3	16±2.1	7.7±0.1	0.7±0.2	10.9±2.1	6.1±2.1	11±4.1	8.3±3.5	17±5.5	1.7±0.3	34.9±14.2	7.7±4.2	67.2±23.2	38.7±10.5
5	4±0.4	4.5±0.3	4±0.4	4±0.2	4.1±0.3	3.8±0.3	4.3±0.4	4.1±0.4	4.3±0.3	4±0.2	4.7±0.3	3.9±0.3	4±0.3	4.1±0.3	4.1±0.6	4±0.5	10.1±1.3	5.6±0.9	7.1±1	7.7±0.9	7.5±1.2	12.7±2.3	10.4±1.3	9±1.8	7.1±0.7	5.8±0.8	5.2±0.8	5.2±0.7	5.3±0.8	5.5±0.7	5.7±0.8	5.8±1.2	5.3±0.9	5.5±1.3	6.8±1.3	6.1±1.1	6.4±1	6.3±1.2	5.4±0.9	6±1	4.6±0	6±1	7.2±1.2	5.4±1
6	22080.9±21.2	30696.3±25.2	12708.2±17.1	3458.5±12.1	11193.4±15.2	3818.2±15.1	4641.9±14.5	18009.9±24.2	22459.6±10.5	2824.1±10.3	20755.5±22.1	20660.8±20.1	11098.7±15.2	10625.3±14.2	18862±17.2	7349.6±10.2	41962.6±36.1	50199.3±46.1	43288±45	44045.4±45.1	40542.5±50.5	44234.8±55.1	43288±55.4	39217±44.4	75477.4±57.1	34672.7±55.4	42436±54.1	64116.4±89.1	58720±63.4	44329.5±55.4	51051.4±51.3	44424.1±47.2	36944.9±34.1	32873.8±40.4	56447.8±59.4	29938.9±40.4	56637.2±59.4	27856.1±44	44329.5±46.9	32400.5±46.2	49820.6±54.5	46128.3±44.3	50199.3±73.1	42436±67.4
7	382.6±22.2	1669.6±68.1	535.7±37.1	1328.7±68.1	222.6±22	0±0	1725.2±70.1	0±0	820.9±40	0±0	2337.4±100.4	925.2±48.2	1057.4±50.5	104.3±10.2	1147.8±48.5	0±0	34831.3±189.5	31770.4±211.5	14379.1±134.1	13057.4±121.1	20013.9±216.1	10066.1±107.1	9440±123.1	10553±223.6	24813.9±321.6	22518.3±357.1	13683.5±117.4	3902.6±94.1	10761.7±133.1	15561.7±154.1	10413.9±122.5	4285.2±100.2	4173.9±93.2	11248.7±178.2	31005.2±231.1	16744.3±131.1	31074.8±270	26622.6±277.4	15631.3±115.1	21544.3±289.1	7770.4±110.1	19596.5±290.2	25857.4±300.6	14170.4±143.6
8	261.8±14.5	243.6±11.5	198±8.9	105.1±6.7	94.1±5.4	39.5±3.4	60±3.1	514.2±34.2	445.8±35.2	93.2±6	266.3±22.2	164.3±15.1	182.5±18.3	184.3±17.5	216.2±24.6	157.9±15.1	2189.8±114.2	2517.8±120.2	2080.5±108.3	1570.2±92.5	2116.9±100.1	1351.5±83.2	3747.9±211.7	2772.9±114.9	1096.4±80.1	1843.6±123.8	4804.8±322.9	1542.9±116.2	3173.8±203.1	4668.2±257	5679.5±255.3	373.8±20.1	1342.4±83.5	417.6±25.3	1962±50.4	2390.3±113.4	1014.4±92.7	1342.4±106.8	1624.9±123.4	2718.3±157.1	2362.9±107.9	4157.9±243.1	950.6±37.4	1050.8±40.3
9	1722.4±101.7	2156.1±124.3	1545.7±98.1	1336.9±90.5	1253.3±70.6	1497.5±90.1	1426.8±95.3	1841.3±124.5	2037.3±140.6	1603.5±142.6	1761±155.3	1054.1±80.3	1397.9±100.4	1632.4±123.7	1176.2±87.3	1163.4±94.2	250.6±34.7	256.7±30.1	273.4±33.1	295.9±40.2	279.8±30.5	233.6±25.1	289.5±32.2	228.4±20.3	421.2±42.8	443.7±45.8	260.6±28	340.9±38.9	253.5±24.3	324.8±29.9	267±22.6	373±33.1	324.8±39.9	350.5±43.1	514.4±59.3	366.6±43.2	246.1±33.8	289.5±37.9	152.6±27.3	262.2±38.4	200.5±24.8	183.8±17.3	244.2±20.3	209.5±18.3
10	3620.2±94.3	5596.6±124.1	2537.8±77.4	635.3±20.5	2147.9±50.1	480.7±7.3	648.7±9.3	3586.6±64.2	4534.5±84.2	534.5±10.2	2981.5±53.4	3559.7±67.1	1415.1±42.5	1388.2±30.9	2625.2±44.1	1260.5±32.7	19963±153.7	18685.7±167.2	17879±155.2	18484±158.7	19223.5±164.3	7862.2±90.5	15660.5±128.3	8668.9±108.2	20904.2±204.3	22114.3±189.2	12971.4±113.6	19156.3±178.1	16870.6±167.4	17610.1±150.7	10013.4±115.1	9273.9±99.3	22047.1±167.5	22383.2±165.4	11761.3±114.9	23996.6±157.9	13307.6±134.7	21576.5±189.3	7526.1±88.3	21307.6±200.7	9879±94.3	7996.6±83.4	10551.3±107.3	9072.3±88.3
11	40.3±5.9	24.7±2.4	0±0	16.2±1.8	10.6±1.2	17±2.3	7.4±0.8	7.6±0.8	3.8±0.7	8.7±0.9	12.7±1.3	7.2±0.4	13.1±1.3	11.7±1.1	17.4±2.4	4.7±0.5	0±0	0±0	136.4±13	3±0.3	0±0	0±0	0±0	2.9±0.3	8.9±0.3	0±0	3.1±0.3	0±0	0±0	0±0	0±0	30.3±5.3	29.4±4.3	28.3±4	16.7±3.7	6.9±0.8	8.9±0.9	1±0.7	8.6±0.9	4±0.6	0±0	0±0	25.4±3.5	4.2±5.8
12	32.1±3.1	86.1±6.9	123.8±11.1	28.9±2.4	9.1±1.6	5.2±1.3	51.7±2.4	35.4±3.3	67.6±5.4	19.4±2.2	115.8±10.3	16.9±1.9	45.8±4.2	26.3±2.9	20.5±2	20.8±1.9	0±0	0±0	0±0	3±0.3	0±0	0±0	19.7±1.3	0±0	0±0	1.9±0.1	0±0	0±0	1.6±0.1	1.9±0.2	6.9±0.8	2.6±0.1	0±0	0.1±0	18.3±2.1	4.1±0.4	0±0	0.1±0	9.1±0.9	6.6±0.6	0±0	0±0	9.5±0.9	4.4±0.5
13	0±0	0±0	0±0	0±0	0±0	0±0	0±0	0±0	0±0	0±0	0±0	0±0	0±0	0±0	0±0	0±0	225.9±2.6	190.7±2.1	635.5±5.4	453.1±4.9	411.5±3.8	501.1±4.9	891.5±9.9	238.7±9.2	453.1±5	411.5±4.3	635.5±7.5	971.5±10.2	245.1±2.9	565.1±6.5	939.5±10.5	283.5±3.3	725.1±6.8	430.7±11.5	366.7±3.4	680.3±5.9	456.3±5.5	846.7±9.4	926.7±10.4	273.9±3.6	1137.9±12.5	776.3±6.9	939.5±9.5	392.3±4.9
14	0±0	0±0	0±0	0±0	0±0	0±0	0±0	0±0	0±0	0±0	0±0	0±0	0±0	0±0	0±0	0±0	211.7±4	121.3±2.4	489.4±10.4	535.7±18.5	489.4±11.2	678.3±11.4	500.6±15.4	191.3±10.3	704.3±28.4	211.7±10.1	585.7±23.4	226.5±9	456.1±14.5	491.3±13.9	291.3±6.2	465.4±14.4	354.3±13.9	261.7±9.3	695±23.5	326.5±15	446.9±14.9	213.5±7.5	311.7±7.5	550.6±13.5	250.6±5.3	433.9±15	350.6±9.3	356.1±8.7
15	247.5±61.4	0±0	166.7±33.2	0±0	0±0	28.4±5.9	0±0	41.9±7.9	83±17.9	0±0	62.1±13	223.6±59.2	367.9±40.3	483.7±44.3	527.1±60.2	47.1±43.4	205.6±50.2	133.1±26.4	1178.3±92.3	998.9±78.3	503.2±73.2	616.8±60.4	819.4±100.4	729.7±71	1006.4±99.3	246.7±67.3	455.3±76.4	424.7±73.2	492.7±68.9	518.9±82.3	834.4±94.3	1746.5±123.4	195.9±30.5	819.4±75.3	812±81.4	1140.9±108.4	1066.2±97.4	571.2±76.4	477±71.4	774.6±77.4	669.9±75	560±54.6	946.5±113.2	614.6±78.3
16	57.4±3.5	6.7±0.1	19.9±0.2	0±0	6.6±0.6	17±0.3	0±0	9.5±0.1	20±0.3	0.2±0	12.4±0.1	72.2±0.7	97.8±0.9	106.6±1.2	132.2±2.5	18.1±0.2	42.8±0.5	48.7±0.6	227.4±6.3	225±5.2	94.6±0.9	107.4±2.4	142.6±1.3	127.4±3.4	177.8±3.8	60±0.6	91.4±0.9	66.6±0.9	90.6±1	100.2±1.1	133±2.3	302.6±4.8	61±1.4	159.4±2.8	159.4±1.7	161.8±1.8	146.6±2.4	211.4±4.4	73±1.3	306.6±6.4	97.8±2.4	98.6±3.2	137.8±4.2	78.6±2.4
17	1.7±0.3	2.2±0.5	4.1±0.5	1.1±0.1	1.3±0.5	1.2±0.4	4.2±0.4	2.6±0.3	7.2±0.7	1.3±0.1	1.4±0.1	3.8±0.6	2.9±0.5	3.3±0.3	3.6±0.3	2.2±0.1	9.6±0.9	5.2±0.5	22±3.5	39.2±4.4	12.3±1.8	13±1.2	13.8±1.1	13.4±1.1	7.7±0.7	6.7±0.5	9±0.7	7.5±0.7	8.4±0.7	12.1±1.7	14.2±1.5	27.3±2.9	12±1.4	13.2±1.3	11.7±1.4	12.8±1.1	9.9±0.9	10.5±1.1	13.4±1.2	39.1±4.9	9±0.8	15.1±1.3	16.8±1.8	18.1±1.9
18	2.2±0.1	1.9±0	3.3±0.5	3.5±0.4	2.4±0.3	4±0.4	3±0.4	2.8±0.2	2.2±0.3	1.9±0.2	1.8±0.1	3.8±0.5	3.3±0.2	4±0.5	4.5±0.5	2.8±0.2	2.2±0.2	1.8±0.3	1.5±0.1	1.9±0.2	2.3±0.3	2.7±0.4	2.7±0.3	1.2±0.1	1.8±0.1	2.2±0.2	2±0.2	1.9±0.2	1.6±0.2	1.3±0.1	2±0.1	3.7±0.3	1.2±0.1	1±0.1	1.1±0.1	1.8±0.1	1.7±0.3	1.1±0.1	1.1±0.1	1±0.1	1±0.3	2.3±0.3	1.5±0.2	1±0.1
19	4.4±0.1	4.3±0.2	5.9±0.2	6.2±0.4	4.8±0.2	5.2±0.2	5.5±0.1	4.8±0	4.9±0.2	4.3±0.1	4.3±0.1	5.4±0.4	5.1±0.3	5.6±0.2	5.9±0.4	4.7±0.2	4.4±0.4	4.5±0.4	4.9±0.4	4.7±0.2	4.5±0.4	4.9±0.5	4.6±0.5	5±0.4	4.6±0.1	4.6±0.4	4.9±0.2	4.7±0.1	4.9±0.3	5.1±0.5	5.6±0.4	6.6±0.4	4.7±0.2	5.5±0.3	5.3±0.2	5±0.2	5.3±0.4	4.5±0.3	5.4±0.2	6±0.6	4.7±0.3	4.7±0.2	5.4±0.1	5.6±0.1
20	1.3±0.1	2.7±0.2	2.6±0.2	1.7±0.1	5.1±0.4	0.1±0	0.3±0	2.9±0.2	0.2±0	4.2±0.2	7.3±0.4	5.3±0.3	2.6±0.2	1.7±0.1	3.7±0.3	3.5±0.2	0±0	2.2±0.1	0.4±0	0.1±0	0.4±0	0±0	0.3±0	0.8±0	1.9±0.1	4.2±0.3	4±0.3	2.3±0.2	0.1±0	0.2±0	1.3±0.1	1±0.1	1.1±0.1	0±0	4.5±0.4	0±0	4.5±0.4	1.5±0.1	1.3±0.1	1.7±0.1	3.7±0.3	0±3	1.7±0.1	0±0
21	10.2±0.4	0±0	6±0.2	0±0	0±0	1.4±0	0±0	2.8±0.1	8.6±0.3	0±0	1.2±0	6.3±0.2	11.5±0.4	16.9±0.5	20.6±0.8	1.6±0.1	6.4±0.2	10.7±0.4	35.9±1.4	27.9±1.8	18.6±0.7	40.7±1.4	35.9±1.2	25.2±1	39.5±1.6	11.6±0.5	31.3±1.3	12±0.5	23.3±0.9	31.7±1.3	31.2±1.3	59.1±2.6	22.5±0.9	37±1.6	43.2±1.7	39.9±1.6	41.8±1.7	27±1.1	17.3±0.7	68.7±2.6	24.1±0.9	33.6±1.4	22.8±1.1	16.1±0.7
22	25.3±3.1	12.6±1.6	34.2±4.8	8.3±1	1.6±0.2	8.5±0.9	9.7±1	17±1.9	107.2±10.7	13.9±1.4	1.3±0	10.2±0.1	18.3±2.5	23±2.9	30.2±3.8	16.2±2.1	649.2±76.8	304±38.2	1193.3±114.5	1150.1±105.4	505.8±53.2	429.4±41.8	657.8±75.4	394.8±50.2	123.8±12.5	301.8±40.2	262.2±31.2	418.6±51.2	489.9±56.7	384.7±49,8	495.7±57.8	431.2±51.2	140.4±18.7	314.8±37.5	396.2±45.6	444.5±52.3	314.1±38.6	132.4±15.4	171.4±22.3	847.4±114.5	108.6±12.7	280.9±34.2	208.8±25.7	173.5±21.6
23	2.3±0.9	6.9±2.7	201.6±88.9	49.8±22.4	13.8±5.4	0±0	49.3±22.4	42.7±21.3	69±27	0±0	5.3±1.8	74.1±35.6	36.5±17.9	27.8±9	34±10.5	48.5±18.2	500.7±182	132.1±40.2	362.7±120.2	820.2±483.2	339.7±115	1091.1±453.4	475.1±180.2	291.1±98.5	712.8±211.3	360.1±160.7	684.7±198.4	490.5±189.3	421.4±135.6	357.5±118.9	406.1±163.4	528.8±190.7	539±192.8	518.6±186.5	1024.6±355.7	572.2±194.5	666.8±246.7	661.7±245.3	1170.3±367.8	306.4±125.7	807.4±305.4	470±154.3	751.2±284.3	781.8±293.6
24	0±0	0±0	0±0	0±0	0±0	0±0	0±0	0±0	0±0	0±0	0±0	0±0	0±0	0±0	0±0	0±0	192.1±10.7	129±9.3	469.3±22.5	498.8±25.4	419.4±21.8	626.3±32.5	460±19.4	186.6±11.4	628.2±33.3	190.3±18.3	587.5±25.3	208.8±18.3	424.9±22.4	473±24.3	277.1±17.4	400.9±19.4	328.9±30.7	229.1±20.3	689.1±34.6	317.8±27.4	452.7±19.3	216.2±17.3	303±19.4	502.5±40.4892394-0	249.4±20.5	367.7±32.5	334.4±31.2	338.1±27.5
25	6107.5±424.1	6359.7±435.23	1607.8±107.8	1791.2±119.4	1346.5±89.73	3884±258.93	1885.2±8.38	2077.7±9.23	1873.7±124.91	1983.7±99.18	6130.4±306.5	3058.8±152.94	2554.5±127.73	2508.7±125.4	2148.8±1.7.32	2760.8±138.04	1550.5±73.83	2577.4±128.87	315±13.57	608.4±30.42	1688±83.4	2852.5±142.63	1186±56.48	1273.1±63.65	3219.3±153.3	3219.3±160.9	562.5±28.1	2371.1±118.56	858.2±42.91	1564.2±78.21	640.5±32.03	3723.6±186.18	569.4±28.47	2531.6±126.58	2577.4±122.73	4686.3±223.16	5167.7±266.08	2508.7±119.46	2829.6±188.64	2485.7±225.97	839.9±41.99	1958.5±97.92	2554.5±121.64	2829.6±188.64
26	2187.5±48.61	2673.5±59.41	2896.8±64.35	986.8±21.93	1061.7±23.59	1937.9±43.04	1307.3±29.05	3343.4±74.3	3527.4±78.38	2253.1±56.32	5602.9±140.07	1872.2±46.8	2187.5±54.69	2476.5±60.4	2371.4±57.83	1714.5±38.12	19001.9±474.05	17688.3±431.42	5773.7±128.3	6496.2±144.36	18213.7±404.74	16243.3±360.96	21103.7±527.59	11685±292.13	15849.2±352.2	23205.5±580.14	20972.3±465.05	16637.4±415.93	19001.9±475.05	24387.8±609.69	21891.9±547.29	9465±210.33	6640.7±147.57	6417.3±142.61	14666.9±325.93	12328.7±273.97	24781.9±550.71	14798.3±328.85	19133.3±425.18	15455.1±386.38	19396±431.02	22023.3±489.41	19790.1±439.78	18607.8±413.49
27	21525.1±978.41	18993.4±863.32	9636.5±438.02	6699.7±304.52	7044.1±320.19	3175.7±144.99	8603.5±392.9	17312.4±786.92	21930.1±996.8	15327.6±696.7	23955.4±1088.88	16461.8±748.4	11803.5±536.52	11540.3±524.55	13808.6±627.66	11398.5±518.11	899.2±40.87	2790.9±126.85	800±36.53	1879.5±85.82	9535.2±433.41	6942.8±315.58	4471.9±204.19	2932.7±133.3	1312.4±59.92	3540.3±161.66	611.6±27.8	370.6±16.84	532.7±24.2	2790.9±126.86	2163±98.31	8401±381.86	19216.2±873.46	0±0	1346.8±61.2	0±0	2406.1±109.36	844.6±38.4	20.3±0.92	109.4±4.97	198.5±9.02	1039±47.44	889.1±40.4	176.2±8
28	904.1±180.8	1753±35.68	377.4±55.48	79±15.8	284.6±28.4	146.7±24.45	537.9±89.65	1502.2±214.6	2066.5±344.41	312.2±62.44	643.3±128.66	655.8±109.3	344.8±57.46	309.7±51.61	1082.1±180.3	723.5±120.58	9865.8±1644.3	3709.1±618.18	4448.9±741.48	10003.8±2000.76	12060.2±2010	15132.3±2522.5	3884.6±776.9	2881.5±480.25	8637±1439.5	3784.3±630.72	11596.2±1932.7	3383.1±563.85	12185.6±2030.9	11571.2±2314.24	10229.5±2045.9	8662.1±1443.68	5640.1±940.01	9075.9±1512.65	0±0	0±0	6655.8±1331.16	7947.3±1589.46	8210.7±1642.14	3985±664.17	7458.3±1491.66	6003.8±1200.76	9013.2±1502.2	6492.8±1298.56
29	1602.2±108.3	7854.4±279.9	1749.9±120.4	779.1±34.6	2002.2144.3	6441.8205.4	2031±90.4	1014.8±51.3	1375.1±67.4	2715.7±108.3	6225.6±221.8	2686.8±122	9223.8±259.2	1160.7±65.3	1526.5±78.348734-3	6722.9±253.8	671±36.5	505.9±28.5	2643.6±74.2	1649±56.35282-03	687.6±33.5	716.4±41.5	1043.6±46.5	228.5±11.3	978.7±23.4	312.8±13.4	322.2±12.4	1115.7±60.2	543.4±21.3	433.2±19.5	1317.5±53.2	2867±112.3480932-4	1908.5±109.3	1807.6±100.5	1699.5±95.4	4113.9±165.3	3840±150.3	3011.2±134.5	485±30.2	2686.8±1784.5	286.1±22	447.6±32.4	431±34.5	515.3±35.3
30	0±0	0±0	0±0	0±0	0±0	0±0	0±0	0±0	0±0	0±0	0±0	0±0	0±0	0±0	0±0	0±0	10060.8±320.3	11753.1±300.3	8214.6±253.5	22137.7±504.2	22522.3±510.5	13599.2±311.3	13137.7±309.238904-20	13599.2±280.3	5914.6±87.2	15676.2±355.2	13599.2±322	10906.9±270.2	15983.8±357.3	13906.9±300.4	11060.8±283.3	860.8±80.3	1730±100.3	1576.2±124.4	2437.7±144.2	3537.7±158.3	4499.2±165.2	4114.6±150.4	3260.8±122.4	3906.9±110.3	8060.8±220.3	11368.5±339.4	9291.5±300.2	2999.2±50.3
31	24.4±1.1	104.7±5.5	96.9±4.9	70.6±3.3	47.7±2.1	12.5±0.5	28.4±1.2	40.2±2	49.9±2.3	18.3±0.4	15.7±0.3	24.4±1.1	23.9±1	8.1±0..3	22.4±1.1	26.6±1.3	159±7.3	242.3±12.6	98±4.5	249.6±11.7	460±23.1	541.7±31.5	890.7±47.2	1338.3±69.4	383.9±17.8	268.6±12.4	1511.7±78.5	378.9±17.5	204.9±11.2	411.3±20.4	924.3±41.2	868.4±40.2	1153.7±46.7	1528.5±47.5	1858.6±49.2	2043.2±53.2	2731.3±57.8	401.8±13.5	1948.1±50.9	1584.4±40.3	2636.2±54.3	2462.8±53.6	1315.9±26.3	1646±28.7
32	236.4±14.7	407.3±28.5	689.9±37.4	108.7±7.9	382.2±9.5	16±1.4	245.5±7.4	890.5±25.7	968±31.2	245.5±7.3	275.1±8.3	325.2±9.1	473.4±7..6	361.7±9.5	332.1±9.4	327.5±9.2	838.1±24.8	895±24.9	0±0	0±0	138.3±3.4	11.6±0.3	13±0.4	179.4±4.7	11.9±0.3	71.1±2.1	193±4.9	138.3±3.4	1266.6±34.5	147.5±3.6	83.9±1.9	56.1±1.7	104.2±3	243.2±6.4	332.1±9.6	297.9±8.4	384.5±10.4	3921.8±104.8	2463.1±89.4	3169.7±96.5	3762.3±97.8	3010.1±93.2	1642.6±40.1	2508.7±89.8
33	333.8±9.9	1197.6±37.2	750.1±18.7	614.5±16.5	364.1±11.2	107.8±5.7	328±15.6	160.7±7.4	78.5±3.5	36.4±2.1	28.1±1.7	46.4±2.7	25.8±1.9	37.3±2.3	60.8±4.7	44.6±4.1	7669.9±814.7	10472.1±1232.7	15579.5±1537.8	13681.2±1432.1	15082.3±1478.4	14946.7±1456.3	6313.9±735.4	5681.2±524.6	16664.2±1498.5	15353.5±1482.3	3737.7±345.7	16212.2±1512.7	11014.5±1343.5	18698.1±1678.4	12234.8±1378.4	4429.2±457.4	296.3±28.5	189.6±21.7	127.7±19.4	1184±195.6	930.9±187.5	2056.3±324.7	10426.9±1540.8	15127.5±2136.4	12008.9±1837.9	11330.9±1729.6	12234.8±1534.3	11782.9±1678.3
34	59.7±0.6	150.1±1.8	47.8±0.5	28.8±0.3	45±0.5	0±0	69.6±0.7	102.3±1.1	3.6±0.1	0±0	4.4±0.2	36.9±1.8	11.6±0.7	15.5±0.8	123.6±9.2	99.7±7.8	506±35.6	772.7±49.8	199.1±16.2	174±13.5	316.1±27.6	385.3±31.2	348.8±29.7	303.5±25.6	458.2±37.9	425.5±34.5	259.5±21.7	604.2±48.4	741.3±52.6	719.9±50.3	430.6±25.7	192.8±13.7	84.4±7.9	97.5±8.2	116.1±9.6	230.6±18.5	250.7±19.6	238.1±18.7	156.4±11.2	121.1±9.8	174±13.5	343.8±22.8	102.3±7.3	205.4±14.5
35	52.9±0.7	54.4±0.8	61±0.7	50.6±0.6	57.6±0.8	48±0.4	46.4±0.5	53.6±0.6	54.9±0.4	44.8±0.3	53.4±0.7	61.5±0.8	51.5±0.6	50.2±0.5	41.6±0.5	51.9±0.6	68.8±0.9	84.9±1.1	101.5±1.5	126.2±1.7	162.3±1.9	148.6±1.7	227.2±2.2	282.1±2.5	114.7±1.4	105.1±1.2	351.1±3.4	118.4±1.5	79±0.9	142.2±1.8	41.6±0.6	183.8±2.4	617.6±7.5	869±11.2	1019.9±13.2	364.3±4.4	406.4±4.8	95.5±1.3	193.8±2.8	165.9±2.4	192±2.8	256.9±3.7	177.8±2.4	188.8±2.6
36	0±0	18.6±0.2	5.1±0.1	0±0	0±0	0±0	0±0	23.1±0.3	13.5±0.2	0±0	0±0	5.4±0.1	10.1±0.2	12.7±0.3	5.3±0.1	5±0.1	119.1±20.1	159.7±31.1	62±12.4	118.2±24.7	137.9±27.4	159.7±28.2	158.1±28.1	175.2±31.2	110.9±25.3	92.4±23.2	164.3±29.1	144.2±27.9	193.9±28.5	179.9±28.1	198.5±28.9	127.1±26.4	49.7±9.8	42.4±9.6	33.4±8.4	144.2±32.9	299.5±63.4	141±31.4	136.4±29.8	201.6±54.3	130.2±28.3	226.5±47.8	108.9±16.7	80.8±15.1
37	0±0	0±0	0±0	0±0	0±0	0±0	0±0	7.6±0.1	0.8±0	0±0	0±0	0±	0±0	0±0	0±0	0±0	84.5±1.5	154.2±3.1	43.8±0.8	60.4±0.9	112.7±2.4	128.5±2.1	134.3±2.6	184.1±2.8	82.8±1.3	77±1.2	116.8±2.5	96.9±1.7	169.1±2.9	170.8±3.1	189±3.4	108.5±1.9	10.1±0.1	16.1±0.2	11.3±0.1	105.2±1.1	100.2±1	108.5±1.1	56.3±0.5	67.1±0.7	161.7±1.6	115.2±1.2	50.5±0.6	110.2±1.3
38	183.3±9	305.7±25.3	355.4±26.7	159±7.6	471.8±29.8	142.1±6.5	161.5±7.2	363.9±14.5	400.2±15.1	121.5±6.2	64.5±3	136±6.8	133.6±6.5	104.5±4.2	69±3.1	105.7±5.7	299.6±15.7	242.7±13.3	225.7±12.5	252.4±13.5	230.5±12.3	299.6±13.5	224.5±12.4	378.4±19.8	429.3±21.6	353±18.9	396.6±20.4	306.9±13.8	183.3±6.9	201.5±7.2	245.1±7.8	252.4±7.6	332.4±11.7	388.1±18.3	513±15.9	483.9±14.7	657.2±17.9	1033±31.8	1094.8±32.4	1171.2±34.2	1680.2±56.3	1449.9±42.5	1619.6±52.4	1316.6±48.1
39	269.3±2.4	635.1±6.4	1044.9±11.7	308.3±3.6	251.7±2.4	166.9±1.7	315.1±3.8	1235.1±16.2	737.6±7.2	244.9±2.7	259±2.5	397.1±3.6	442.4±4.1	320±3	274.1±2.3	273.7±2.3	262±2.2	388.3±3.7	352.2±3.4	461±4.5	460.5±4.5	487.8±4.7	578.5±5.4	986.3±9.4	287.3±3.1	321±3.7	1079±12.1	458.5±4.1	353.7±3.8	475.6±4.2	776.6±7.6	436.1±3.9	1381.5±11.9	1791.2±15.8	2474.1±24.2	1205.9±12.1	1557.1±13.2	1488.8±13	1630.2±13.7	1747.3±14.5	4898.5±48.5	2913.2±29.7	1176.6±13.2	2357.1±23.7
40	174.5±1.3	534.8±3.8	841.7±5.6	224.1±1.7	166.2±1.2	93.3±1	215.9±1.5	1052.1±7.6	662.4±3.3	176.9±1.4	188.3±1.5	328.6±3.2	368.6±3.4	246.2±2.2	187.2±1.7	212.8±2	193.1±1.8	285.2±2.7	343.4±3.2	510.7±4.9	352.4±3.6	392.1±3.7	479.7±4.6	824.5±9.2	220.7±2.5	240.7±2.7	955.5±11.4	350.3±4.1	286.2±3.7	390±4.3	638.3±8.6	374.8±4.1	1259±12.3	1590±14.7	2007.2±22.7	1062.4±11.4	1248.6±12.3	1403.8±15.7	1393.4±14.3	1479.7±16.4	3655.5±33.8	2338.3±24.6	965.9±12.4	1917.6±23.1
41	0±0	0±0	0±0	0±0	0±0	0±0	0±0	12.5±0.6	4.4±0.2	1.2±0.6	12.4±0.7	6.8±0.4	12.8±0.8	14.4±0.9	18.7±1.1	8.9±0.5	113.1±5.7	114.2±5.7	135.6±5.9	178.3±6.6	122.1±5.8	127.7±5.9	97.3±5.4	82.4±5	127.7±5.9	126.6±5.8	64.8±2.9	130±5.9	91.5±4.6	135.6±6	127.7±5.8	72±3.1	57.9±2.6	50.5±2.3	27.6±1.3	63.2±2.6	51.3±2.3	41.1±1.9	6.3±0.3	14.1±0.6	15.5±0.8	12.2±0.6	13.1±0.7	11.9±0.5
42	0±0	3.2±0.1	0±0	0±0	0±0	0±0	0±0	14.4±0.4	2.2±0.1	0±0	0±0	2.3±0.1	3.2±0.2	2.1±0.1	4.9±0.3	3.9±0.2	57.2±4.5	201.2±16.3	119.8±15.7	65.6±7.8	66.1±7.7	160.2±20.1	149.9±19.4	179.1±20.8	19.7±2.2	22.4±2.4	116.5±15.4	310.8±40.5	149.4±20.7	391.3±51.3	204.5±27.5	61.4±5.8	16.8±2.1	21.3±2.7	17.8±2	98.6±10.4	79.8±9.1	82.6±9.3	61.9±7.2	83.5±9.4	112.7±11.2	90.1±9.9	59.1±5.1	65.6±6.3
43	39±0.5	112.4±2.1	70.8±1.7	19±0.3	393.8±6.4	127.1±2.5	21±0.5	317.9±7.2	464.7±8.3	305.7±7.1	56.5±1.7	62.1±1.9	89.1±2.1	72.3±2	62.6±1.8	193.1±12.8	65.2±4.3	86.9±5.7	72.5±2.4	67.2±2.1	101.4±6.2	125.9±7.8	97.1±6	149.1±8.1	144.2±8	78±4.1	81.3±4.5	95.2±5.9	89.4±5.7	135.7±8.5	156.5±11.4	134.4±8.4	81.7±5.4	52.4±3.1	14.2±0.7	73.3±3.7	42±2.1	47.6±2.3	26.3±1.2	23.5±1.1	59.9±2.7	32.4±1.8	15.3±0.9	24.7±1.6
44	0.6±0.1	0.4±0.1	1.2±0.5	0.5±0.2	0.5±0.3	0.9±0.4	0.5±0.2	3.4±0.6	0.7±0.2	0.6±0.1	1±0.5	1.1±0.5	1.5±0.6	1.8±0.6	3.6±1.3	2.2±1	4.7±2.4	6.5±3.5	0.9±0.3	0.7±0.2	2.9±1.2	2.9±1.2	3.7±1.4	4.5±1.8	4.3±1.7	2.3±1	4.9±1.8	2.2±1	7.7±3.7	3.9±1.7	5.9±3.1	2.5±1.4	1.8±1.1	2.4±1.4	1.3±0.5	3.8±1.5	5±2.3	10.5±4.7	1.3±0.5	1.7±0.5	1.7±0.6	1.6±0.4	2.5±0.6	1.5±0.4
45	95.7±4.8	78.9±4.3	54.3±3.7	49.4±3.5	92.9±4.6	31.9±3.1	47.6±3.5	57.7±3.8	68.6±4.1	63.8±3.9	78.4±4.3	60.4±3.7	94.8±5.2	92±5.1	96.6±5.2	59.1±2.8	341.9±17.2	427.4±21.3	111.5±5.4	62.3±3.1	319.6±16.8	348.4±17.4	504.5±28.7	480.4±26.4	496.2±27.4	411.6±25.4	350.3±17.6	339.1±17.2	373.5±17.9	406±18.2	401.4±18.3	291.8±16.2	530.5±30.4	516.6±29.4	589.1±32.5	514.8±29.6	507.3±29.4	442.3±27.5	119.9±9.7	128.2±10.6	228.6±20.8	209.1±18.7	157±13.6	297.3±26.7
46	6.5±0.2	12.5±0.4	1.7±0.1	0±0	14±0.5	3.3±0.1	2.7±0.1	5.6±0.2	13±0.4	8.8±0.3	4.5±0.1	0.2±0	1.1±0.1	2±0.2	1.1±0.1	2.6±0.3	91.4±1.2	56.9±0.7	128.1±1.5	25.5±0.3	61±0.8	61±0.8	68.9±1	94±1.4	107.3±1.8	78.6±1.2	83±1.4	70.5±1.1	68.4±1	66.3±1.1	81.3±1.3	57±0.8	64.3±1	69.9±1.1	45.1±0.7	92.2±1.4	109.5±1.6	84.2±1.4	35.7±0.5	75.2±1.1	101.3±1.5	47.3±0.7	67.7±1.1	62.5±1
47	3.2±0.1	2.1±0.1	0.2±0	3.6±0.1	1±0.1	0.7±0.1	0.8±0.1	2.1±0.2	5.4±0.4	2.4±0.2	1.8±0.1	3.2±0.1	1.3±0	0±0	1.2±0.1	3.9±0.3	31.6±2.8	19.1±1.6	39.8±3.3	8.8±0.9	25.4±2.7	22.3±2.4	21±2.4	32.8±3.1	36.6±3.2	29.9±3	27.5±2.9	24±2.6	23.8±2.6	29.5±2.7	23.2±2.6	20.4±2.4	22.2±2.3	23.7±2.6	14.8±0.9	33.8±1.8	42.5±2.3	26.7±1.3	12.5±0.8	29.2±1.6	31.8±1.8	13.4±0.9	25.8±1.6	26.3±1.7
